# Supplementary material for: Abortive Zoonoses in Benin: Knowledge, Attitudes and Perceptions Gap Among Front-Line Small-Ruminant Production Stakeholders
Source: Animals (Basel). 2025 Nov 25;15(23):3405. doi: 10.3390/ani15233405 (PMC12691279; doi:10.3390/ani15233405)
Supplement: Supplementary file 1 [file animals-15-03405-s001.zip]

Archive with 5 entries (2 files):
- Supplementary File/
- Supplementary File/KAP raw data.xlsx
- __MACOSX/
- __MACOSX/Supplementary File/
- __MACOSX/Supplementary File/._KAP raw data.xlsx
