# Supplementary material for: Abortive Zoonoses in Benin: Knowledge, Attitudes and Perceptions Gap Among Front-Line Small-Ruminant Production Stakeholders
Source: Animals (Basel). 2025 Nov 25;15(23):3405. doi: 10.3390/ani15233405 (PMC12691279; doi:10.3390/ani15233405)
Supplement: Supplementary file 1 [file animals-15-03405-s001.zip › Supplementary File/KAP raw data.xlsx]

## Sheet: data
Coordonnees	_Coordonnees_latitude	_Coordonnees_longitude	_Coordonnees_altitude	_Coordonnees_precision	Departement	Commune	Arrondissement	Sexe	Role	Zone	Anciennete	Ancien	travail multisite	Contact	DureeContact	CasAvortement	SymptomeH	SympFieve	SympMalai	SympDoul	SympTou	SympAucun	accordAnaly	K1	K2	K3	K4.1	K4.2	K4.3	K5	K6.1	K6.2	K6.3	K7	Knowledge	AT1	AT2	AT3	AT4	AT5	AT6	AT7	AT8	AT9	Attitude	P1	P2	P3	P4
9.3589158 2.6234874 404.7 4.76	9.35892	2.62349	404.7	4.76	borgou	parakou	troisieme	homme	elevage	urbaine	19	11 a 20 ans	non	oui	2. 1 a 3 heure	oui	non	0	0	0	0	1	non	1	0	0	0	0	0	0	1	0	0	0	0.181818	0	1	1	0	0	0	1	0	1	0.444444	1	0	0	0
9.3534433 2.64525 270.4 14.0	9.35344	2.64525	270.4	14	borgou	parakou	premier	homme	elevage	rural	40	31 a 40 ans	oui	oui	2. 1 a 3 heure	non	non	0	0	0	0	1	oui	1	0	0	0	0	0	0	1	0	0	0	0.181818	0	1	1	1	1	0	1	1	1	0.777778	0	0	0	0
9.35907 2.62312 409.5 9.5	9.35907	2.62312	409.5	9.5	borgou	parakou	premier	homme	elevage	urbaine	20	11 a 20 ans	non	oui	3 a 5 heure	non	non	0	0	0	0	1	oui	1	1	1	0	0	0	0	1	0	0	0	0.363636	1	1	1	0	0	1	0	0	0	0.444444	1	0	0	0
9.3340977 2.6523097 332.3 8.88	9.3341	2.65231	332.3	8.88	borgou	parakou	deuxieme	femme	elevage	urbaine	20	11 a 20 ans	oui	oui	1. moins 1heure	non	non	0	0	0	0	1	oui	1	1	0	0	0	0	0	1	0	0	0	0.272727	1	1	1	1	1	1	0	1	1	0.888889	1	1	0	0
9.3590107 2.6159339 434.6 8.72	9.35901	2.61593	434.6	8.72	borgou	parakou	deuxieme	homme	elevage	urbaine	40	31 a 40 ans	non	oui	1. moins 1heure	non	non	0	0	0	0	1	non	1	1	1	0	0	0	0	1	0	0	0	0.363636	1	1	1	1	1	1	1	1	1	1	0	0	0	0
9.3588403 2.6158767 412.6 8.24	9.35884	2.61588	412.6	8.24	borgou	parakou	deuxieme	homme	elevage	urbaine	20	11 a 20 ans	non	oui	1. moins 1heure	non	non	0	0	0	0	1	non	1	1	0	0	0	0	0	1	0	0	0	0.272727	0	1	1	1	1	1	1	1	1	0.888889	0	0	0	0
9.3588664 2.6155868 461.5 5.583	9.35887	2.61559	461.5	5.583	borgou	parakou	deuxieme	homme	elevage	rural	15	11 a 20 ans	non	oui	0	non	non	0	0	0	0	1	oui	1	1	0	0	0	0	0	1	0	0	0	0.272727	1	1	1	1	1	1	0	1	1	0.888889	1	0	0	0
9.3588748 2.6155263 461.4 7.3	9.35887	2.61553	461.4	7.3	borgou	parakou	deuxieme	homme	elevage	urbaine	10	0 a 10 ans	non	oui	1. moins 1heure	non	non	0	0	0	0	1	oui	1	1	0	0	0	0	0	1	0	0	0	0.272727	0	1	1	1	1	1	1	1	1	0.888889	1	1	1	1
9.362402 2.6153609 0.0 2500.0	9.3624	2.61536	0	2500	borgou	parakou	troisieme	homme	elevage	rural	10	0 a 10 ans	oui	oui	1. moins 1heure	non	non	0	0	0	0	1	oui	1	1	0	0	0	0	0	1	0	0	0	0.272727	0	1	1	1	1	1	1	1	0	0.777778	1	1	1	1
9.3638019 2.6135003 0.0 500.0	9.3638	2.6135	0	500	borgou	parakou	troisieme	homme	elevage	urbaine	30	21 a 30 ans	oui	oui	1. moins 1heure	non	non	0	0	0	0	1	oui	1	0	0	0	0	0	0	1	0	0	0	0.181818	1	1	1	1	1	1	1	1	0	0.888889	0	0	1	1
9.362402 2.6153609 0.0 2500.0	9.3624	2.61536	0	2500	borgou	parakou	troisieme	homme	elevage	urbaine	45	plus de 40 ans	non	oui	0	non	non	0	0	0	0	1	oui	1	1	1	0	0	0	0	1	0	0	0	0.363636	1	1	1	1	1	1	0	1	1	0.888889	1	0	1	1
9.3583775 2.6162323 604.0 13.45	9.35838	2.61623	604	13.45	borgou	parakou	troisieme	homme	elevage	urbaine	7	0 a 10 ans	oui	oui	1. moins 1heure	non	non	0	0	0	0	1	oui	1	0	0	0	0	0	0	1	0	0	0	0.181818	0	1	1	1	1	1	1	1	1	0.888889	1	1	1	1
9.3589635 2.6156064 393.0 5.0	9.35896	2.61561	393	5	borgou	parakou	troisieme	homme	elevage	rural	20	11 a 20 ans	non	oui	1. moins 1heure	non	non	0	0	0	0	1	oui	1	1	0	0	0	0	0	1	0	0	0	0.272727	1	1	0	1	1	1	1	1	1	0.888889	0	1	1	1
9.3873817 2.5968167 371.6 8.8	9.38738	2.59682	371.6	8.8	borgou	parakou	troisieme	femme	elevage	rural	5	0 a 10 ans	non	oui	1. moins 1heure	non	non	0	0	0	0	1	oui	1	1	1	0	0	0	0	1	0	0	0	0.363636	1	1	1	1	1	1	1	1	1	1	1	1	1	1
9.39105 2.5966611 388.8 4.8	9.39105	2.59666	388.8	4.8	borgou	parakou	troisieme	femme	elevage	rural	15	11 a 20 ans	non	oui	1. moins 1heure	non	non	0	0	0	0	1	oui	1	1	0	0	0	0	0	1	0	0	0	0.272727	1	1	1	1	1	1	0	1	1	0.888889	1	1	1	1
9.3904633 2.5944654 339.5 9.5	9.39046	2.59447	339.5	9.5	borgou	parakou	troisieme	homme	elevage	rural	8	0 a 10 ans	non	oui	2. 1 a 3 heure	non	non	0	0	0	0	1	oui	1	1	0	0	0	0	0	1	0	0	0	0.272727	0	1	1	1	1	1	1	1	1	0.888889	1	1	1	1
9.3877523 2.5937413 354.3 2.74	9.38775	2.59374	354.3	2.74	borgou	parakou	troisieme	homme	elevage	rural	30	21 a 30 ans	non	oui	2. 1 a 3 heure	non	non	0	0	0	0	1	oui	1	1	1	0	0	0	0	1	1	0	0	0.454545	1	0	1	0	0	1	0	1	1	0.555556	1	1	1	1
9.3866998 2.5942784 364.9 2.4	9.3867	2.59428	364.9	2.4	borgou	parakou	troisieme	homme	elevage	rural	5	0 a 10 ans	non	oui	2. 1 a 3 heure	non	non	0	0	0	0	1	oui	1	1	1	1	0	0	1	1	1	1	0	0.727273	1	0	0	0	0	1	0	1	0	0.333333	1	1	1	0
9.3463095 2.5599669 362.4 7.2	9.34631	2.55997	362.4	7.2	borgou	parakou	premier	homme	elevage	urbaine	10	0 a 10 ans	non	oui	2. 1 a 3 heure	non	non	0	0	0	0	1	oui	1	1	1	0	0	0	0	1	0	0	0	0.363636	1	0	1	1	1	1	0	1	1	0.777778	1	0	1	1
9.3681944 2.4845797 332.8 4.45	9.36819	2.48458	332.8	4.45	borgou	parakou	troisieme	homme	inspecteur viande	urbaine	20	11 a 20 ans	oui	oui	1. moins 1heure	oui	non	0	0	0	0	1	oui	1	1	1	1	1	0	1	1	1	1	0	0.818182	1	0	0	0	0	1	0	1	1	0.444444	1	1	1	0
9.3675556 2.4835433 334.7 7.05	9.36756	2.48354	334.7	7.05	borgou	parakou	premier	homme	elevage	rural	26	21 a 30 ans	non	oui	5heure+	non	non	0	0	0	0	1	non	1	1	1	0	0	0	0	1	0	0	0	0.363636	1	1	1	1	1	1	1	1	1	1	1	0	1	1
9.3677191 2.4832434 332.3 1.96	9.36772	2.48324	332.3	1.96	borgou	parakou	premier	homme	elevage	rural	30	21 a 30 ans	non	oui	0	non	non	0	0	0	0	1	oui	1	1	0	0	0	0	0	1	1	0	0	0.363636	1	1	1	1	1	1	1	1	1	1	1	1	1	1
9.3695083 2.4819217 314.6 5.2	9.36951	2.48192	314.6	5.2	borgou	parakou	premier	homme	elevage	rural	25	21 a 30 ans	non	oui	2. 1 a 3 heure	non	non	0	0	0	0	1	oui	1	1	0	0	0	0	0	1	0	0	0	0.272727	1	1	1	1	1	0	1	1	1	0.888889	1	1	1	1
9.3700329 2.481926 323.4 2.133	9.37003	2.48193	323.4	2.133	borgou	parakou	premier	homme	elevage	rural	40	31 a 40 ans	non	oui	2. 1 a 3 heure	non	non	0	0	0	0	1	oui	1	1	0	0	0	0	0	1	0	0	0	0.272727	1	1	1	1	1	1	1	1	1	1	1	1	1	1
9.3671683 2.4806815 327.9 8.0	9.36717	2.48068	327.9	8	borgou	parakou	premier	homme	elevage	rural	38	31 a 40 ans	non	oui	3 a 5 heure	non	non	0	0	0	0	1	non	1	0	0	0	0	0	0	1	0	0	0	0.181818	1	1	1	1	1	1	1	1	1	1	0	0	0	0
9.3660567 2.4802117 329.2 8.8	9.36606	2.48021	329.2	8.8	borgou	parakou	premier	homme	elevage	rural	20	11 a 20 ans	non	oui	2. 1 a 3 heure	non	non	0	0	0	0	1	oui	1	0	0	0	0	0	0	1	0	0	0	0.181818	1	1	1	1	1	1	1	1	1	1	1	1	1	1
9.3351418 2.4929376 314.9 10.933	9.33514	2.49294	314.9	10.933	borgou	parakou	premier	homme	elevage	rural	20	11 a 20 ans	non	oui	3 a 5 heure	non	non	0	0	0	0	1	oui	1	1	1	0	0	0	0	1	0	0	0	0.363636	0	1	1	0	1	0	1	1	1	0.666667	1	0	1	1
9.3428172 2.5457959 320.6 4.28	9.34282	2.5458	320.6	4.28	borgou	parakou	premier	homme	elevage	urbaine	10	0 a 10 ans	non	oui	2. 1 a 3 heure	non	non	0	0	0	0	1	oui	1	1	1	1	0	0	0	1	1	0	0	0.545455	1	0	0	0	0	1	0	1	1	0.444444	1	0	1	1
9.3591035 2.6231231 426.5 7.6	9.3591	2.62312	426.5	7.6	borgou	parakou	Premier	homme	boucher	urbaine	40	31 a 40 ans	oui	oui	na	non	non	0	0	0	0	1	oui	1	1	0	0	0	0	0	1	1	0	0	0.363636	1	1	1	1	1	0	0	0	0	0.555556	1	0	0	0
9.3590129 2.6231563 408.3 4.8	9.35901	2.62316	408.3	4.8	borgou	parakou	Premier	homme	boucher	urbaine	10	0 a 10 ans	oui	oui	na	non	non	0	0	0	0	1	oui	1	1	0	0	0	0	0	1	1	0	0	0.363636	1	1	1	1	1	0	0	1	1	0.777778	1	0	0	0
9.3590161 2.6231636 389.0 5.96	9.35902	2.62316	389	5.96	borgou	parakou	Premier	homme	boucher	urbaine	5	0 a 10 ans	oui	oui	na	non	non	0	0	0	0	1	non	1	0	0	0	0	0	0	1	1	0	0	0.272727	1	1	1	1	1	1	1	1	0	0.888889	1	0	1	0
9.359023 2.6231526 422.5 6.24	9.35902	2.62315	422.5	6.24	borgou	parakou	Premier	homme	inspecteur viande	urbaine	8	0 a 10 ans	oui	oui	na	non	non	0	0	0	0	1	oui	1	1	1	1	0	0	1	1	1	1	0	0.727273	1	0	0	0	0	1	0	1	0	0.333333	1	1	1	1
9.3589997 2.6230676 408.5 6.775	9.359	2.62307	408.5	6.775	borgou	parakou	deuxieme	homme	boucher	urbaine	3	0 a 10 ans	oui	oui	na	non	non	0	0	0	0	1	oui	1	1	0	0	0	0	0	1	1	0	0	0.363636	0	1	1	1	1	0	1	0	1	0.666667	1	0	0	0
9.3590053 2.6231076 423.4 6.14	9.35901	2.62311	423.4	6.14	borgou	parakou	deuxieme	homme	boucher	urbaine	5	0 a 10 ans	oui	oui	na	non	non	0	0	0	0	1	oui	1	1	0	0	0	0	0	1	0	0	0	0.272727	0	1	1	0	1	0	1	1	1	0.666667	1	1	0	0
9.3590152 2.6231556 411.6 7.0	9.35902	2.62316	411.6	7	borgou	parakou	deuxieme	homme	boucher	urbaine	5	0 a 10 ans	oui	oui	na	non	non	0	0	0	0	1	oui	1	1	1	1	1	0	1	1	1	1	0	0.818182	1	0	0	0	1	1	0	1	0	0.444444	1	1	1	1
9.3590667 2.6232264 424.5 8.8	9.35907	2.62323	424.5	8.8	borgou	parakou	deuxieme	homme	boucher	urbaine	4	0 a 10 ans	non	oui	na	non	non	0	0	0	0	1	oui	1	1	0	0	0	0	0	1	1	0	0	0.363636	0	1	1	1	1	0	0	1	0	0.555556	1	0	0	0
9.3586157 2.6232056 368.4 11.25	9.35862	2.62321	368.4	11.25	borgou	parakou	troisieme	homme	inspecteur viande	urbaine	1	0 a 10 ans	non	oui	na	non	non	0	0	0	0	1	oui	1	1	1	1	1	1	1	1	1	1	0	0.909091	1	0	0	0	1	1	0	1	0	0.444444	1	1	1	1
9.3590444 2.6232498 407.3 12.8	9.35904	2.62325	407.3	12.8	borgou	parakou	troisieme	femme	inspecteur viande	urbaine	8	0 a 10 ans	oui	oui	na	non	non	0	0	0	0	1	oui	1	1	1	1	1	0	1	1	1	1	0	0.818182	1	0	0	0	1	1	0	1	0	0.444444	1	1	1	1
9.3590037 2.6232223 409.9 8.22	9.359	2.62322	409.9	8.22	borgou	parakou	troisieme	homme	boucher	urbaine	50	plus de 40 ans	oui	oui	na	non	non	0	0	0	0	1	oui	1	1	0	0	0	0	0	1	0	0	0	0.272727	1	1	1	0	1	0	0	0	1	0.555556	1	0	0	0
9.3588549 2.623226 418.2 8.04	9.35885	2.62323	418.2	8.04	borgou	parakou	troisieme	homme	boucher	urbaine	20	11 a 20 ans	non	oui	na	non	non	0	0	0	0	1	non	1	0	0	0	0	0	0	1	1	0	0	0.272727	1	1	1	0	1	0	1	1	0	0.666667	0	0	0	0
9.3590834 2.6231203 417.6 8.2	9.35908	2.62312	417.6	8.2	borgou	parakou	troisieme	homme	boucher	urbaine	5	0 a 10 ans	oui	oui	na	non	non	0	0	0	0	1	oui	1	1	0	0	0	0	0	1	0	0	0	0.272727	1	1	1	0	1	0	1	1	1	0.777778	1	0	0	0
9.3508651 2.6136746 409.7 7.24	9.35087	2.61367	409.7	7.24	borgou	parakou	Premier	femme	paraveterinaires	urbaine	10	0 a 10 ans	oui	oui	na	oui	non	0	0	0	0	1	oui	1	1	1	1	0	0	1	1	1	1	0	0.727273	1	0	0	0	0	1	0	1	0	0.333333	1	1	1	0
9.3510379 2.6136687 409.4 7.28	9.35104	2.61367	409.4	7.28	borgou	parakou	Premier	homme	paraveterinaires	urbaine	7	0 a 10 ans	oui	oui	na	non	non	0	0	0	0	1	oui	1	1	1	1	0	0	1	1	1	1	0	0.727273	1	0	0	0	1	1	0	1	0	0.444444	0	1	1	0
9.3340481 2.6510169 409.4 10.55	9.33405	2.65102	409.4	10.55	borgou	parakou	Premier	homme	paraveterinaires	urbaine	8	0 a 10 ans	oui	oui	na	oui	non	0	0	0	0	1	oui	1	1	1	1	0	0	1	1	1	1	0	0.727273	1	0	0	0	0	1	0	1	0	0.333333	1	1	1	1
9.3594417 2.6153683 315.5 14.0	9.35944	2.61537	315.5	14	borgou	parakou	Premier	homme	paraveterinaires	urbaine	20	11 a 20 ans	oui	oui	na	oui	non	0	0	0	0	1	oui	1	1	1	1	1	0	1	1	1	1	0	0.818182	1	0	0	0	0	1	0	1	0	0.333333	1	1	1	0
9.358229 2.6161792 287.2 16.0	9.35823	2.61618	287.2	16	borgou	parakou	Premier	homme	paraveterinaires	urbaine	20	11 a 20 ans	oui	oui	na	oui	non	0	0	0	0	1	oui	1	1	1	1	1	0	1	1	1	1	0	0.818182	1	0	0	0	0	1	0	1	0	0.333333	1	1	0	1
9.3589836 2.6152033 557.6 4.95	9.35898	2.6152	557.6	4.95	borgou	parakou	Premier	homme	paraveterinaires	urbaine	8	0 a 10 ans	oui	oui	na	oui	non	0	0	0	0	1	oui	1	1	1	1	0	0	1	1	1	1	0	0.727273	1	0	0	0	1	1	0	1	0	0.444444	1	1	1	0
9.358625 2.615735 557.6 15.4	9.35862	2.61573	557.6	15.4	borgou	parakou	Premier	homme	paraveterinaires	urbaine	5	0 a 10 ans	oui	oui	na	oui	non	0	0	0	0	1	oui	1	1	1	1	1	1	1	1	1	1	0	0.909091	1	0	0	0	0	1	0	1	1	0.444444	1	1	1	0
9.3590791 2.6157382 496.2 10.06	9.35908	2.61574	496.2	10.06	borgou	parakou	Premier	homme	paraveterinaires	urbaine	6	0 a 10 ans	oui	oui	na	non	non	0	0	0	0	1	oui	1	1	1	1	0	0	1	1	1	1	0	0.727273	1	0	0	0	0	1	0	1	1	0.444444	1	1	1	0
9.3590615 2.6231641 0.0 20.0	9.35906	2.62316	0	20	borgou	parakou	troisieme	homme	paraveterinaires	urbaine	3	0 a 10 ans	oui	oui	na	oui	non	0	0	0	0	1	non	1	1	1	1	1	0	1	1	1	1	0	0.818182	1	0	0	0	1	0	0	1	1	0.444444	1	1	0	0
9.3590824 2.6231547 0.0 36.9	9.35908	2.62315	0	36.9	borgou	parakou	troisieme	femme	paraveterinaires	urbaine	5	0 a 10 ans	oui	oui	na	non	oui	1	1	0	0	0	oui	1	1	1	1	0	0	1	1	1	1	0	0.727273	1	0	0	0	1	1	0	1	1	0.555556	1	1	0	0
9.3592241 2.6230853 421.6000061035156 135.6	9.35922	2.62309	421.6	135.6	borgou	parakou	troisieme	homme	paraveterinaires	urbaine	8	0 a 10 ans	oui	oui	na	non	oui	0	0	0	1	1	oui	1	1	1	1	0	0	1	1	1	1	0	0.727273	1	0	0	0	1	0	0	1	1	0.444444	1	1	1	0
9.3624043 2.6150508 0.0 2500.0	9.3624	2.61505	0	2500	borgou	parakou	troisieme	homme	paraveterinaires	urbaine	18	11 a 20 ans	oui	oui	na	oui	non	0	0	0	0	1	oui	1	1	1	1	0	0	1	1	1	1	0	0.727273	1	1	0	0	1	1	0	1	1	0.666667	1	0	0	1
9.3585868 2.6159801 389.9 24.52	9.35859	2.61598	389.9	24.52	borgou	parakou	Premier	homme	paraveterinaires	urbaine	28	21 a 30 ans	oui	oui	na	oui	non	0	0	0	0	1	oui	1	1	1	1	1	0	1	1	1	1	0	0.818182	1	0	0	0	1	1	0	1	1	0.555556	1	0	0	0
9.3589201 2.6155582 379.5 6.499	9.35892	2.61556	379.5	6.499	borgou	parakou	Premier	homme	paraveterinaires	urbaine	4	0 a 10 ans	non	oui	na	non	non	0	0	0	0	1	oui	1	1	1	1	0	0	1	1	1	0	0	0.636364	1	0	0	0	1	1	0	1	1	0.555556	0	0	0	0
9.3589268 2.6157014 388.4 4.94	9.35893	2.6157	388.4	4.94	borgou	parakou	troisieme	homme	paraveterinaires	urbaine	17	11 a 20 ans	oui	oui	na	non	non	0	0	0	0	1	oui	1	1	1	1	1	0	1	1	1	1	0	0.818182	1	0	0	0	1	1	0	1	1	0.555556	1	1	0	0
9.3588832 2.6154259 385.3 13.4	9.35888	2.61543	385.3	13.4	borgou	parakou	Premier	homme	paraveterinaires	urbaine	3	0 a 10 ans	oui	oui	na	oui	non	0	0	0	0	1	oui	1	1	1	1	1	0	1	1	1	0	0	0.727273	1	0	0	0	0	1	0	1	1	0.444444	1	1	0	0
9.3588628 2.6156539 387.5 4.98	9.35886	2.61565	387.5	4.98	borgou	parakou	deuxieme	homme	paraveterinaires	urbaine	30	21 a 30 ans	oui	oui	na	non	non	0	0	0	0	1	oui	1	1	1	1	0	0	1	1	1	1	0	0.727273	1	0	0	0	0	1	0	1	1	0.444444	1	1	0	0
9.3631768 2.6162455 383.7 4.9	9.36318	2.61625	383.7	4.9	borgou	parakou	Premier	femme	paraveterinaires	urbaine	13	11 a 20 ans	oui	oui	na	oui	non	0	0	0	0	1	oui	1	1	1	1	1	0	1	1	1	1	0	0.818182	1	0	0	0	0	1	0	1	1	0.444444	1	1	0	0
9.3785183 2.6340933 376.2 4.86	9.37852	2.63409	376.2	4.86	borgou	parakou	Premier	femme	paraveterinaires	urbaine	9	0 a 10 ans	oui	oui	na	oui	non	0	0	0	0	1	oui	1	1	1	1	1	0	1	1	1	1	0	0.818182	1	0	0	0	0	1	0	1	1	0.444444	1	1	1	0
9.3590282 2.6231219 419.7 4.983	9.35903	2.62312	419.7	4.983	borgou	parakou	Premier	femme	paraveterinaires	urbaine	17	11 a 20 ans	oui	oui	na	non	non	0	0	0	0	1	oui	1	1	1	1	1	0	1	1	1	1	0	0.818182	1	0	0	0	0	1	0	1	0	0.333333	1	1	0	1
9.359067 2.623162 434.1000061035156 20.0	9.35907	2.62316	434.1	20	borgou	parakou	Premier	homme	paraveterinaires	rural	5	0 a 10 ans	oui	oui	na	non	oui	0	0	0	1	1	oui	1	1	1	1	0	0	1	1	1	1	0	0.727273	1	0	0	0	0	1	0	1	1	0.444444	1	1	1	0
9.3590665 2.623162 434.1000061035156 20.0	9.35907	2.62316	434.1	20	borgou	parakou	deuxieme	homme	paraveterinaires	urbaine	34	31 a 40 ans	oui	oui	na	oui	non	0	0	0	0	1	oui	1	1	1	1	1	0	1	1	1	1	0	0.818182	1	1	0	0	0	1	0	1	1	0.555556	1	1	1	0
9.3590669 2.6231621 434.1000061035156 20.0	9.35907	2.62316	434.1	20	borgou	parakou	deuxieme	homme	paraveterinaires	rural	22	21 a 30 ans	oui	oui	na	non	non	0	0	0	0	1	non	1	1	0	1	1	0	1	1	1	1	0	0.727273	1	0	0	0	0	1	0	1	1	0.444444	1	1	1	1
9.3590669 2.6231621 434.1000061035156 20.0	9.35907	2.62316	434.1	20	borgou	parakou	troisieme	homme	paraveterinaires	rural	7	0 a 10 ans	oui	oui	na	oui	non	0	0	0	0	1	oui	1	1	1	1	1	0	1	1	1	1	0	0.818182	1	0	0	0	0	1	0	0	1	0.333333	1	1	1	0
6.445977 2.353127 20.085821177824634 16.067612019773417	6.44598	2.35313	20.0858	16.0676	atlantique	calavi	Calavi Kpota	homme	boucher	urbaine	5	0 a 10 ans	non	oui	5heure+	non	oui	1	0	0	0	1	oui	1	1	0	0	0	0	0	1	1	0	1	0.454545	1	1	1	1	1	1	1	1	1	1	1	1	1	0
6.447141 2.354472 21.975847244262695 1414	6.44714	2.35447	21.9758	1414	atlantique	calavi	Calavi Kpota	homme	boucher	urbaine	5	0 a 10 ans	non	oui	5heure+	non	non	0	0	0	0	1	oui	1	1	0	1	0	0	0	1	1	0	1	0.545455	1	1	1	1	1	1	1	1	0	0.888889	1	1	1	0
6.447141 2.354472 21.975847244262695 1414	6.44714	2.35447	21.9758	1414	atlantique	calavi	Calavi Kpota	homme	boucher	urbaine	5	0 a 10 ans	non	oui	5heure+	non	non	0	0	0	0	1	oui	1	1	0	1	0	0	0	1	1	0	1	0.545455	1	1	1	0	1	1	1	1	1	0.888889	1	1	1	0
6.447141 2.354472 21.975847244262695 1414	6.44714	2.35447	21.9758	1414	atlantique	calavi	Calavi Kpota	homme	boucher	urbaine	10	0 a 10 ans	non	oui	5heure+	non	non	0	0	0	0	1	oui	1	1	0	1	0	0	0	1	1	0	0	0.454545	1	1	1	0	1	0	1	1	1	0.777778	1	1	1	0
7.774107 2.2108534 235.913 1.087	7.77411	2.21085	235.913	1.087	collines	dassa	dassa2	homme	paraveterinaires	urbaine	2	0 a 10 ans	non	oui	2. 1 a 3 heure	oui	non	0	0	0	0	1	oui	1	1	1	1	0	0	1	1	1	1	1	0.818182	1	0	1	1	1	1	1	1	1	0.888889	1	1	1	1
7.7744546 2.2110574 256.555 1.423	7.77445	2.21106	256.555	1.423	collines	dassa	dassa2	homme	elevage	urbaine	2	0 a 10 ans	non	oui	3 a 5 heure	oui	oui	1	1	1	1	0	oui	1	1	1	1	0	0	1	1	1	1	1	0.818182	0	1	1	1	1	1	1	1	0	0.777778	1	1	1	1
6.36868 2.485195 8.92 1414	6.36868	2.4852	8.92	1414	littoral	cotonou	Cotonou	homme	inspecteur viande	urbaine	0	0 a 10 ans	non	oui	5heure+	non	oui	0	0	1	0	0	oui	1	1	1	1	1	1	1	1	1	1	1	1	1	1	1	1	1	1	1	1	1	1	1	1	1	1
6.36868 2.485195 8.920000076293945 1414	6.36868	2.4852	8.92	1414	littoral	cotonou	Cotonou	femme	inspecteur viande	urbaine	0	0 a 10 ans	non	oui	5heure+	non	non	0	0	0	0	1	oui	1	1	1	1	1	0	1	1	1	1	1	0.909091	1	1	1	1	1	1	1	0	0	0.777778	1	1	1	1
6.36869 2.48524 8.920000076293945 1414	6.36869	2.48524	8.92	1414	littoral	cotonou	Cotonou	homme	boucher	urbaine	30	21 a 30 ans	non	oui	5heure+	non	oui	1	0	0	0	0	oui	1	1	0	1	0	0	0	1	1	0	1	0.545455	1	1	1	1	1	1	1	1	1	1	1	1	1	0
6.369278 2.486957 8.920000076293945 1414	6.36928	2.48696	8.92	1414	littoral	cotonou	Cotonou	homme	paraveterinaires	urbaine	3	0 a 10 ans	non	oui	5heure+	non	non	0	0	0	0	1	oui	1	1	1	1	1	0	1	1	1	1	1	0.909091	1	1	1	1	1	1	0	0	1	0.777778	1	1	1	0
6.369357 2.486944 8.920000076293945 1414	6.36936	2.48694	8.92	1414	littoral	cotonou	Cotonou	homme	paraveterinaires	urbaine	1	0 a 10 ans	non	oui	5heure+	non	non	0	0	0	0	1	oui	1	1	1	1	0	0	1	1	1	1	1	0.818182	0	1	1	1	1	1	0	0	0	0.555556	1	0	1	0
6.370005 2.485205 7.694910998346433 56.58320247704845	6.37	2.48521	7.69491	56.5832	littoral	cotonou	Cotonou	homme	inspecteur viande	urbaine	0	0 a 10 ans	non	oui	5heure+	non	non	0	0	0	0	1	oui	1	1	1	1	1	1	1	1	1	1	1	1	0	0	1	1	1	0	0	1	1	0.555556	1	0	0	0
6.457192 2.332525 26.957626342773438 50	6.45719	2.33252	26.9576	50	atlantique	calavi	Abomey_calavi	femme	elevage	urbaine	5	0 a 10 ans	oui	oui	1. moins 1heure	oui	non	0	0	0	0	1	oui	0	0	1	1	0	0	0	1	0	0	0	0.272727	1	1	1	1	1	1	1	1	1	1	1	1	1	0
6.453425 2.325281 25.34781837463379 89.5695814064	6.45343	2.32528	25.3478	89.5696	atlantique	calavi	Abomey_calavi	homme	elevage	urbaine	6	0 a 10 ans	oui	oui	1. moins 1heure	non	non	0	0	0	0	1	oui	0	0	0	1	0	0	0	1	0	0	0	0.181818	1	1	1	1	1	1	1	1	1	1	1	1	1	0
6.424288 2.33476 20.860000610351562 28.41878516557153	6.42429	2.33476	20.86	28.4188	littoral	cotonou	Cotonou	homme	boucher	urbaine	20	11 a 20 ans	non	na	5heure+	non	non	0	0	0	0	1	oui	0	0	0	1	0	0	0	1	0	0	0	0.181818	1	1	1	1	1	1	1	1	1	1	1	1	1	1
6.424288 2.33476 20.860000610351562 28.41878516557153	6.42429	2.33476	20.86	28.4188	littoral	cotonou	Cotonou	homme	boucher	urbaine	10	0 a 10 ans	non	na	5heure+	non	non	0	0	0	0	1	oui	1	1	0	1	0	0	0	1	0	0	0	0.363636	1	1	1	1	1	1	1	1	1	1	1	1	1	1
6.424288 2.33476 16.596765518188477 28.41878516557153	6.42429	2.33476	16.5968	28.4188	atlantique	calavi	Ajagbo	homme	elevage	urbaine	3	0 a 10 ans	non	oui	0	non	non	0	0	0	0	1	oui	1	0	0	1	0	0	0	1	0	0	0	0.272727	1	1	1	1	1	1	1	1	1	1	1	1	1	0
6.424206 2.334641 20.889999389648438 237.90402358859677	6.42421	2.33464	20.89	237.904	atlantique	calavi	Akassato	homme	elevage	rural	11	11 a 20 ans	non	oui	1. moins 1heure	oui	non	0	0	0	0	1	oui	1	0	0	1	0	0	0	1	0	0	0	0.272727	1	1	1	1	1	1	1	1	1	1	1	1	1	0
6.424288 2.33476 18.288787841796875 28.41878516557153	6.42429	2.33476	18.2888	28.4188	atlantique	calavi	Akassato	homme	elevage	rural	4	0 a 10 ans	non	oui	1. moins 1heure	non	non	0	0	0	0	1	oui	1	1	1	1	0	0	0	1	0	0	0	0.454545	1	1	1	1	1	1	1	1	1	1	1	1	1	1
6.423956 2.334964 47.099998474121094 136.6719970703125	6.42396	2.33496	47.1	136.672	atlantique	calavi	Akassato	homme	elevage	rural	10	0 a 10 ans	non	non	1. moins 1heure	oui	non	0	0	0	0	1	oui	1	0	0	1	0	0	0	1	0	0	0	0.272727	1	1	1	1	1	1	1	1	1	1	1	1	1	1
6.423975 2.334975 47.099998474121094 42.5	6.42398	2.33498	47.1	42.5	atlantique	calavi	Akassato	femme	elevage	rural	2	0 a 10 ans	non	non	1. moins 1heure	non	non	0	0	0	0	1	oui	0	0	0	1	0	0	0	1	0	0	0	0.181818	1	1	1	0	0	1	0	0	1	0.555556	1	1	1	0
6.423945 2.334978 47.099998474121094 20.770000457763672	6.42394	2.33498	47.1	20.77	atlantique	calavi	Akassato	femme	elevage	rural	4	0 a 10 ans	non	oui	1. moins 1heure	oui	non	0	0	0	0	1	oui	1	1	1	1	0	0	1	1	1	1	1	0.818182	1	0	1	1	0	0	0	0	1	0.444444	1	1	1	0
6.423472 2.335447 17.914445877075195 69.97937624028282	6.42347	2.33545	17.9144	69.9794	atlantique	calavi	Akassato	homme	elevage	rural	5	0 a 10 ans	non	oui	1. moins 1heure	oui	non	0	0	0	0	1	oui	1	1	1	1	0	0	0	1	0	0	0	0.454545	1	1	1	1	1	1	1	1	1	1	1	1	1	1
6.42395 2.334975 47.099998474121094 20	6.42395	2.33498	47.1	20	atlantique	calavi	Akassato	homme	elevage	rural	5	0 a 10 ans	non	oui	0	non	non	0	0	0	0	1	oui	0	0	0	1	0	0	0	1	0	0	0	0.181818	1	1	1	1	1	1	1	1	1	1	1	1	1	1
6.424067 2.33485 20.651723555449788 27	6.42407	2.33485	20.6517	27	atlantique	calavi	Akassato	homme	elevage	rural	15	11 a 20 ans	non	non	0	oui	non	0	0	0	0	1	oui	0	0	0	1	0	0	0	1	0	0	0	0.181818	1	1	1	1	1	1	1	1	1	1	1	1	1	1
6.423956 2.33497 47.099998474121094 100	6.42396	2.33497	47.1	100	atlantique	calavi	Akassato	femme	elevage	rural	3	0 a 10 ans	non	non	1. moins 1heure	non	non	0	0	0	0	1	oui	0	0	0	1	0	0	0	1	0	0	0	0.181818	1	1	1	1	1	1	1	1	1	1	1	1	1	1
6.423951 2.334978 47.099998474121094 100	6.42395	2.33498	47.1	100	atlantique	calavi	Akassato	femme	elevage	rural	2	0 a 10 ans	non	non	1. moins 1heure	non	non	0	0	0	0	1	oui	0	0	0	1	0	0	0	1	1	0	0	0.272727	1	0	1	1	1	1	0	0	1	0.666667	1	1	1	0
6.423961 2.334986 47.099998474121094 100	6.42396	2.33499	47.1	100	atlantique	calavi	Akassato	homme	elevage	rural	5	0 a 10 ans	non	oui	1. moins 1heure	non	oui	1	0	0	0	1	oui	0	0	0	1	0	0	0	1	1	0	0	0.272727	1	0	1	1	1	1	0	0	1	0.666667	1	1	1	0
6.461079 2.338288 0 8.776437759399414	6.46108	2.33829	0	8.77644	atlantique	calavi	Zoca	homme	elevage	urbaine	2	0 a 10 ans	oui	oui	2. 1 a 3 heure	non	non	0	0	0	0	1	oui	1	1	1	1	0	0	1	1	1	1	1	0.818182	1	1	1	1	1	1	1	0	1	0.888889	0	0	0	0
7.754182 2.3873509 155.1 3.4	7.75418	2.38735	155.1	3.4	collines	dassa	AKOFFODJOULE	homme	elevage	rural	3	0 a 10 ans	non	oui	3 a 5 heure	oui	non	0	0	0	0	1	non	1	0	1	1	0	0	0	1	0	0	0	0.363636	1	0	1	0	1	1	0	0	0	0.444444	1	1	1	0
7.7706428 2.292838 185.1 7.3	7.77064	2.29284	185.1	7.3	collines	dassa	SOCLOGBO	homme	elevage	rural	5	0 a 10 ans	oui	oui	3 a 5 heure	oui	non	0	0	0	0	1	non	1	1	1	1	0	0	1	1	1	1	1	0.818182	1	0	1	1	1	1	0	0	1	0.666667	1	1	1	0
7.83692 2.1923817 200.5 3.7	7.83692	2.19238	200.5	3.7	collines	dassa	KERE	femme	elevage	rural	7	0 a 10 ans	non	oui	1. moins 1heure	non	non	0	0	0	0	1	non	1	1	1	1	0	0	0	1	0	0	0	0.454545	1	0	0	1	1	1	0	0	1	0.555556	1	1	1	0
7.7563617 2.375985 148.8 2.8	7.75636	2.37599	148.8	2.8	collines	dassa	AKOFFODJOULE	homme	elevage	rural	9	0 a 10 ans	non	oui	1. moins 1heure	oui	non	0	0	0	0	1	non	1	1	0	1	0	0	0	1	1	1	0	0.545455	0	0	0	1	1	1	0	0	0	0.333333	1	1	1	0
7.8346101 2.1944467 200.6 2.6	7.83461	2.19445	200.6	2.6	collines	dassa	KERE	homme	elevage	rural	13	11 a 20 ans	non	oui	2. 1 a 3 heure	oui	non	0	0	0	0	1	non	1	1	0	1	0	0	0	1	0	0	0	0.363636	1	0	1	1	1	1	0	0	0	0.555556	1	1	1	0
7.6801212 2.2227731 190.3 2.92	7.68012	2.22277	190.3	2.92	collines	dassa	Paouignan	femme	elevage	urbaine	8	0 a 10 ans	oui	oui	1. moins 1heure	non	non	0	0	0	0	1	non	0	0	1	1	0	0	0	1	1	0	0	0.363636	1	0	0	1	0	1	0	0	1	0.444444	1	1	1	0
7.6779581 2.2187082 209.2 2.86	7.67796	2.21871	209.2	2.86	collines	dassa	Paouignan	homme	elevage	urbaine	3	0 a 10 ans	oui	oui	2. 1 a 3 heure	oui	non	0	0	0	0	1	non	1	1	1	1	0	0	0	1	1	1	0	0.636364	1	0	1	1	0	1	0	0	1	0.555556	1	1	1	0
7.7741601 2.2108932 176.3 4.74	7.77416	2.21089	176.3	4.74	collines	dassa	dassa2	homme	boucher	rural	1	0 a 10 ans	non	na	3 a 5 heure	non	non	0	0	0	0	1	oui	0	0	0	1	0	0	0	1	1	0	1	0.363636	1	1	1	1	1	1	1	1	1	1	0	0	0	0
7.7757815 2.2037428 0.0 2099.999	7.77578	2.20374	0	2100	collines	dassa	dassa2	homme	boucher	rural	1	0 a 10 ans	non	na	1. moins 1heure	non	oui	0	1	0	0	0	oui	1	1	1	1	0	0	1	1	1	1	1	0.818182	1	1	1	1	1	1	1	1	1	1	0	0	0	0
7.7742874 2.2109065 154.9 4.6	7.77429	2.21091	154.9	4.6	collines	dassa	dassa2	homme	boucher	rural	2	0 a 10 ans	non	na	3 a 5 heure	non	oui	0	1	0	0	0	oui	1	1	1	1	0	0	0	1	1	0	0	0.545455	1	1	1	1	1	1	1	1	1	1	0	0	0	0
7.77588 2.2081467 190.4 7.0	7.77588	2.20815	190.4	7	collines	dassa	dassa2	homme	boucher	rural	1	0 a 10 ans	non	na	2. 1 a 3 heure	non	oui	0	1	0	0	0	oui	0	0	0	0	0	0	0	1	0	0	0	0.0909091	1	0	1	1	1	1	0	1	1	0.777778	0	0	0	0
7.781325 2.1837167 173.4 11.4	7.78132	2.18372	173.4	11.4	collines	dassa	DASSA l	homme	boucher	rural	2	0 a 10 ans	non	na	2. 1 a 3 heure	non	oui	0	1	0	0	0	oui	0	0	0	0	0	0	0	1	0	0	0	0.0909091	1	1	0	1	1	1	1	1	1	0.888889	0	1	1	0
6.424288 2.33476 17.81708526611328 28.41878516557153	6.42429	2.33476	17.8171	28.4188	atlantique	calavi	Akassato	homme	elevage	rural	5	0 a 10 ans	non	oui	na	non	non	0	0	0	0	1	oui	1	0	0	1	1	0	0	1	0	0	0	0.363636	1	1	1	1	1	1	1	1	1	1	1	1	1	1
6.424288 2.33476 17.563838958740234 28.41878516557153	6.42429	2.33476	17.5638	28.4188	atlantique	calavi	Akassato	femme	elevage	rural	5	0 a 10 ans	non	oui	na	oui	non	0	0	0	0	1	oui	0	0	0	1	0	0	0	1	0	0	0	0.181818	1	1	1	1	1	1	1	1	1	1	1	1	1	1
6.423954 2.33497 47.099998474121094 74.61319732666016	6.42395	2.33497	47.1	74.6132	atlantique	calavi	Akassato	femme	elevage	rural	3	0 a 10 ans	non	oui	na	oui	non	0	0	0	0	1	oui	1	1	0	1	0	0	0	1	0	0	0	0.363636	1	1	1	1	1	1	1	0	1	0.888889	1	1	1	0
6.423952 2.334978 47.099998474121094 23.600000381469727	6.42395	2.33498	47.1	23.6	atlantique	calavi	Akassato	femme	elevage	rural	5	0 a 10 ans	non	non	na	oui	non	0	0	0	0	1	oui	1	0	1	1	0	0	1	1	0	0	1	0.545455	1	1	1	1	1	1	0	0	1	0.777778	1	1	1	0
6.423951 2.334977 47.099998474121094 23.600000381469727	6.42395	2.33498	47.1	23.6	atlantique	calavi	Akassato	homme	elevage	rural	10	0 a 10 ans	non	oui	na	oui	non	0	0	0	0	1	oui	1	1	1	1	0	0	1	1	0	0	1	0.636364	1	1	1	1	0	1	0	1	1	0.777778	1	1	1	0
6.423961 2.334965 47.099998474121094 18.746000289916992	6.42396	2.33496	47.1	18.746	atlantique	calavi	Akassato	femme	elevage	rural	1	0 a 10 ans	non	non	na	non	non	0	0	0	0	1	oui	0	0	0	1	0	0	0	1	0	0	0	0.181818	1	1	1	1	1	1	0	0	1	0.777778	1	1	1	0
6.423947 2.334979 47.099998474121094 26.503000259399414	6.42395	2.33498	47.1	26.503	atlantique	calavi	Akassato	homme	elevage	rural	3	0 a 10 ans	non	oui	na	oui	non	0	0	0	0	1	oui	1	1	1	1	0	0	1	1	0	0	1	0.636364	1	1	1	1	1	1	0	0	1	0.777778	1	1	1	0
7.783975 2.2047383 208.9 5.3	7.78397	2.20474	208.9	5.3	couffo	dassa	dassa2	homme	paraveterinaires	rural	5	0 a 10 ans	oui	non	na	non	non	0	0	0	0	1	non	1	1	1	1	0	0	1	1	0	0	1	0.636364	1	0	1	1	1	1	0	0	1	0.666667	1	1	1	0
7.7836332 2.2049382 170.1 11.1	7.78363	2.20494	170.1	11.1	couffo	dassa	dassa2	homme	paraveterinaires	rural	7	0 a 10 ans	oui	non	na	oui	non	0	0	0	0	1	non	1	1	1	1	0	0	1	1	0	0	1	0.636364	1	0	1	1	1	1	0	0	1	0.666667	1	1	1	0
[truncated: 5 more columns]
